# Supplementary material for: The Spectral Irradiance, Growth, Photosynthetic Characteristics, Antioxidant System, and Nutritional Status of Green Onion (Allium fistulosum L.) Grown Under Different Photo-Selective Nets
Source: Front Plant Sci. 2021 Mar 25;12:650471. doi: 10.3389/fpls.2021.650471 (PMC8030602; doi:10.3389/fpls.2021.650471)
Supplement: Supplementary file 2 [file Table_1.XLSX]

## Sheet: Growth
Plant height (cm)																Average	STDEV		Average	STDEV		Average	STDEV		Average	STDEV
	7.25			8.25			9.25			10.25						55.5	0.173205	ab	78.6667	0.57735	c	100	1	c	111	1	c				Growth stage	Treatment	Plant height (cm)	Stem diameter (mm)	Leaf FW (g)	Pseudo-stem FW (g)	Above ground FW (g)
CK	55.6	55.6	55.3	79	78	79	101	99	100	110	112	111				56.2	0.655744	a	81.3333	1.52753	b	103.333	1.52753	b	118.333	1.52753	b				Seedling	CK	55.50±0.17ab	8.35±0.01a	27.56±0.11b	26.96±0.08b	54.52±0.18b
WN	56.3	55.5	56.8	83	81	80	102	103	105	118	120	117				56.5	0.3	a	86.3333	1.52753	a	108.333	1.52753	a	124	2	a				stage	WN	56.20±0.66a	8.34±0.05a	27.48±0.10b	27.31±0.48ab	54.79±0.52b
BN	56.2	56.5	56.8	88	85	86	110	107	108	122	124	126				54.5667	0.90185	bc	75.3333	0.57735	d	96.3333	1.52753	d	105.667	1.52753	d				(07–25)	BN	56.50±0.30a	8.35±0.02a	28.64±0.98a	27.99±0.16a	56.64±1.10a
GN	54.5	55.5	53.7	75	75	76	96	98	95	106	107	104				54.0667	0.750555	c	73	1	e	93	1	e	101.5	0.5	e					GN	54.57±0.90bc	8.26±0.03b	25.95±0.55c	25.66±0.66c	51.61±0.92c
YN	54.1	54.8	53.3	74	73	72	92	93	94	102	101	101.5				53.8333	0.351188	c	76.8333	0.763763	cd	99	1	c	107.667	1.52753	d					YN	54.07±0.75c	8.27±0.03b	25.10±0.40c	25.48±0.61c	50.58±0.84c
RN	53.5	53.8	54.2	77	76	77.5	98	99	100	108	106	109				55.5	0.17	±	78.67	0.58	±	100	1	±	111	1	±					RN	53.83±0.35c	8.31±0.04ab	25.90±0.50c	26.02±0.20c	51.92±0.70c
	Average	STDEV		Average	STDEV		Average	STDEV		Average	STDEV					56.2	0.66	±	81.33	1.53	±	103.33	1.53	±	118.33	1.53	±				Pseudo-stem	CK	78.67±0.58c	14.26±0.33c	73.03±0.73b	67.70±1.51c	140.73±1.09c
CK	55.5	0.173205	ab	78.6667	0.57735	c	100	1	c	111	1	c				56.5	0.3	±	86.33	1.53	±	108.33	1.53	±	124	2	±				formation	WN	81.33±1.53b	14.83±0.10b	74.18±1.19b	73.50±1.59b	147.68±2.30b
WN	56.2	0.655744	a	81.3333	1.52753	b	103.333	1.52753	b	118.333	1.52753	b				54.57	0.9	±	75.33	0.58	±	96.33	1.53	±	105.67	1.53	±				stage	BN	86.33±1.53a	15.48±0.25a	78.28±0.69a	79.42±2.36a	157.70±3.04a
BN	56.5	0.3	a	86.3333	1.52753	a	108.333	1.52753	a	124	2	a				54.07	0.75	±	73	1	±	93	1	±	101.5	0.5	±				(08–25)	GN	75.33±0.58d	12.82±0.29e	69.08±1.00c	61.84±0.32e	130.92±0.72e
GN	54.5667	0.90185	bc	75.3333	0.57735	d	96.3333	1.52753	d	105.667	1.52753	d				53.83	0.35	±	76.83	0.76	±	99	1	±	107.67	1.53	±					YN	73.00±1.00e	12.22±0.39f	65.09±0.67d	58.43±0.83f	123.52±1.46f
YN	54.0667	0.750555	c	73	1	e	93	1	e	101.5	0.5	e				Average	STDEV		Average	STDEV		Average	STDEV		Average	STDEV						RN	76.83±0.76cd	13.41±0.26d	69.98±1.25c	64.74±1.68d	134.72±2.77d
RN	53.8333	0.351188	c	76.8333	0.763763	cd	99	1	c	107.667	1.52753	d				8.35333	0.0057735	a	14.26	0.334515	c	19.47	0.336452	c	25.73	0.753459	c				Pseudo-stem	CK	100.00±1.00c	19.47±0.34c	104.63±0.65c	101.43±1.29c	206.07±1.31c
Stem diameter (mm)																8.33667	0.0450925	a	14.8267	0.104083	b	20.6167	0.561902	b	26.9967	0.513258	b				expansion	WN	103.33±1.53b	20.62±0.56b	108.53±1.34b	108.97±1.97b	217.50±2.59b
	7.25			8.25			9.25			10.25						8.35	0.02	a	15.48	0.2498	a	22.2967	0.928242	a	28.9467	0.83859	a				stage	BN	108.33±1.53a	22.30±0.93a	115.57±1.32a	116.70±2.52a	232.27±1.21a
CK	8.35	8.35	8.36	14.51	14.39	13.88	19.59	19.73	19.09	25.3	26.6	25.29				8.26	0.0264575	b	12.8167	0.28589	e	18.37	0.0866025	d	23.8233	0.358376	de				(09–25)	GN	96.33±1.53d	18.37±0.09d	95.30±2.12e	97.67±0.78d	192.97±2.20e
WN	8.34	8.29	8.38	14.71	14.86	14.91	21.15	20.03	20.67	26.84	26.58	27.57				8.27	0.0264575	b	12.2167	0.390043	f	17.8833	0.195021	d	23.05	0.610492	e					YN	93.00±1.00e	17.88±0.20d	90.17±0.90f	88.83±0.51e	179.00±0.44f
BN	8.37	8.35	8.33	15.76	15.4	15.28	23.02	22.62	21.25	28.55	28.38	29.91				8.31333	0.0416333	ab	13.41	0.264575	d	18.76	0.132288	cd	24.4333	0.327159	d					RN	99.00±1.00c	18.76±0.13cd	102.07±0.64d	97.87±1.05d	199.93±1.16d
GN	8.28	8.23	8.27	12.75	12.57	13.13	18.42	18.42	18.27	23.44	23.88	24.15				8.35	0.01	±	14.26	0.33	±	19.47	0.34	±	25.73	0.75	±				Harvest	CK	111.00±1.00c	25.73±0.75c	133.97±2.71c	142.27±1.60c	276.23±1.97c
YN	8.3	8.25	8.26	12.39	12.49	11.77	17.88	17.69	18.08	23.52	22.36	23.27				8.34	0.05	±	14.83	0.1	±	20.62	0.56	±	27	0.51	±				stage	WN	118.33±1.53b	27.00±0.51b	138.10±0.62b	147.57±2.08b	285.67±1.56b
RN	8.3	8.36	8.28	13.21	13.31	13.71	18.91	18.71	18.66	24.81	24.22	24.27				8.35	0.02	±	15.48	0.25	±	22.3	0.93	±	28.95	0.84	±				(10–25)	BN	124.00±2.00a	28.95±0.84a	155.93±3.19a	159.47±0.61a	315.40±3.30a
	Average	STDEV		Average	STDEV		Average	STDEV		Average	STDEV					8.26	0.03	±	12.82	0.29	±	18.37	0.09	±	23.82	0.36	±					GN	105.67±1.53d	23.82±0.36de	115.03±1.66e	127.17±2.02e	242.20±1.95e
CK	8.35333	0.0057735	a	14.26	0.334515	c	19.47	0.336452	c	25.73	0.753459	c				8.27	0.03	±	12.22	0.39	±	17.88	0.2	±	23.05	0.61	±					YN	101.50±0.50e	23.05±0.61e	109.43±0.74f	117.93±1.86f	227.37±1.45f
WN	8.33667	0.0450925	a	14.8267	0.104083	b	20.6167	0.561902	b	26.9967	0.513258	b				8.31	0.04	±	13.41	0.26	±	18.76	0.13	±	24.43	0.33	±					RN	107.67±1.53d	24.43±0.33d	122.83±1.78d	139.00±0.85d	261.83±2.54d
BN	8.35	0.02	a	15.48	0.2498	a	22.2967	0.928242	a	28.9467	0.83859	a				Average	STDEV		Average	STDEV		Average	STDEV		Average	STDEV
GN	8.26	0.0264575	b	12.8167	0.28589	e	18.37	0.0866025	d	23.8233	0.358376	de				27.56	0.10583	b	73.0333	0.728583	b	104.633	0.650641	c	133.967	2.70617	c
YN	8.27	0.0264575	b	12.2167	0.390043	f	17.8833	0.195021	d	23.05	0.610492	e				27.4767	0.10116	b	74.18	1.1921	b	108.533	1.34288	b	138.1	0.6245	b
RN	8.31333	0.0416333	ab	13.41	0.264575	d	18.76	0.132288	cd	24.4333	0.327159	d				28.6433	0.980425	a	78.28	0.687386	a	115.567	1.32035	a	155.933	3.18957	a
Leaf fresh weight (g)																25.95	0.548361	c	69.0833	0.996109	c	95.3	2.1166	e	115.033	1.6563	e
	7.25			8.25			9.25			10.25						25.1	0.398873	c	65.0933	0.669054	d	90.1667	0.90185	f	109.433	0.737111	f
CK	27.48	27.52	27.68	72.8	73.85	72.45	104	105.3	104.6	133.1	131.8	137				25.9	0.502693	c	69.98	1.25284	c	102.067	0.64291	d	122.833	1.77858	d
WN	27.36	27.53	27.54	74.33	72.92	75.29	109.1	107	109.5	138.6	137.4	138.3				27.56	0.11	±	73.03	0.73	±	104.63	0.65	±	133.97	2.71	±
BN	27.68	28.61	29.64	77.68	79.03	78.13	117	115.3	114.4	156.8	158.6	152.4				27.48	0.1	±	74.18	1.19	±	108.53	1.34	±	138.1	0.62	±
GN	26.58	25.69	25.58	69.82	67.95	69.48	96.1	92.9	96.9	115.2	116.6	113.3				28.64	0.98	±	78.28	0.69	±	115.57	1.32	±	155.93	3.19	±
YN	25.56	24.85	24.89	65.22	64.37	65.69	91.1	89.3	90.1	108.6	109.7	110				25.95	0.55	±	69.08	1	±	95.3	2.12	±	115.03	1.66	±
RN	26.48	25.59	25.63	69.14	69.38	71.42	102.8	101.8	101.6	124.1	120.8	123.6				25.1	0.4	±	65.09	0.67	±	90.17	0.9	±	109.43	0.74	±
	Average	STDEV		Average	STDEV		Average	STDEV		Average	STDEV					25.9	0.5	±	69.98	1.25	±	102.07	0.64	±	122.83	1.78	±
CK	27.56	0.10583	b	73.0333	0.728583	b	104.633	0.650641	c	133.967	2.70617	c				Average	STDEV		Average	STDEV		Average	STDEV		Average	STDEV
WN	27.4767	0.10116	b	74.18	1.1921	b	108.533	1.34288	b	138.1	0.6245	b				26.9633	0.0750555	b	67.7	1.5104	c	101.433	1.2897	c	142.267	1.60104	c
BN	28.6433	0.980425	a	78.28	0.687386	a	115.567	1.32035	a	155.933	3.18957	a				27.31	0.478226	ab	73.5033	1.58721	b	108.967	1.96554	b	147.567	2.08167	b
GN	25.95	0.548361	c	69.0833	0.996109	c	95.3	2.1166	e	115.033	1.6563	e				27.9933	0.159478	a	79.4167	2.3585	a	116.7	2.52389	a	159.467	0.61101	a
YN	25.1	0.398873	c	65.0933	0.669054	d	90.1667	0.90185	f	109.433	0.737111	f				25.6567	0.664254	c	61.84	0.31607	e	97.6667	0.776745	d	127.167	2.02073	e
RN	25.9	0.502693	c	69.98	1.25284	c	102.067	0.64291	d	122.833	1.77858	d				25.4767	0.608714	c	58.4267	0.833447	f	88.8333	0.51316	e	117.933	1.85562	f
Pseudo-stem fresh weight (g)																26.02	0.19975	c	64.7367	1.68286	d	97.8667	1.0504	d	139	0.8544	d
	7.25			8.25			9.25			10.25						26.96	0.08	±	67.7	1.51	±	101.43	1.29	±	142.27	1.6	±
CK	26.89	26.96	27.04	69.19	66.17	67.74	102.5	101.8	100	143.9	142.2	140.7				27.31	0.48	±	73.5	1.59	±	108.97	1.97	±	147.57	2.08	±
WN	27.14	26.94	27.85	71.87	73.6	75.04	111.2	108.2	107.5	146.9	149.9	145.9				27.99	0.16	±	79.42	2.36	±	116.7	2.52	±	159.47	0.61	±
BN	27.95	27.86	28.17	77.63	82.09	78.53	113.9	117.4	118.8	158.8	160	159.6				25.66	0.66	±	61.84	0.32	±	97.67	0.78	±	127.17	2.02	±
GN	25.84	24.92	26.21	61.51	62.14	61.87	96.8	97.9	98.3	125	127.5	129				25.48	0.61	±	58.43	0.83	±	88.83	0.51	±	117.93	1.86	±
YN	25.69	24.79	25.95	58.12	57.79	59.37	88.4	89.4	88.7	119.7	116	118.1				26.02	0.2	±	64.74	1.68	±	97.87	1.05	±	139	0.85	±
RN	26.24	25.85	25.97	64.85	63	66.36	97.9	96.8	98.9	139.1	138.1	139.8				Average	STDEV		Average	STDEV		Average	STDEV		Average	STDEV
	Average	STDEV		Average	STDEV		Average	STDEV		Average	STDEV					54.5233	0.178979	b	140.733	1.09162	c	206.067	1.30512	c	276.233	1.96554	c
CK	26.9633	0.0750555	b	67.7	1.5104	c	101.433	1.2897	c	142.267	1.60104	c				54.7867	0.522717	b	147.683	2.29766	b	217.5	2.5865	b	285.667	1.55671	b
WN	27.31	0.478226	ab	73.5033	1.58721	b	108.967	1.96554	b	147.567	2.08167	b				56.6367	1.09952	a	157.697	3.04056	a	232.267	1.20968	a	315.4	3.30454	a
BN	27.9933	0.159478	a	79.4167	2.3585	a	116.7	2.52389	a	159.467	0.61101	a				51.6067	0.918822	c	130.923	0.721757	e	192.967	2.20076	e	242.2	1.95192	e
GN	25.6567	0.664254	c	61.84	0.31607	e	97.6667	0.776745	d	127.167	2.02073	e				50.5767	0.83668	c	123.52	1.45836	f	179	0.43589	f	227.367	1.44684	f
YN	25.4767	0.608714	c	58.4267	0.833447	f	88.8333	0.51316	e	117.933	1.85562	f				51.92	0.697424	c	134.717	2.77237	d	199.933	1.15902	d	261.833	2.54231	d
RN	26.02	0.19975	c	64.7367	1.68286	d	97.8667	1.0504	d	139	0.8544	d				54.52	0.18	±	140.73	1.09	±	206.07	1.31	±	276.23	1.97	±
Above ground fresh weight																54.79	0.52	±	147.68	2.3	±	217.5	2.59	±	285.67	1.56	±
	7.25			8.25			9.25			10.25						56.64	1.1	±	157.7	3.04	±	232.27	1.21	±	315.4	3.3	±
CK	54.37	54.48	54.72	141.99	140.02	140.19	206.5	207.1	204.6	277	274	277.7				51.61	0.92	±	130.92	0.72	±	192.97	2.2	±	242.2	1.95	±
WN	54.5	54.47	55.39	146.2	146.52	150.33	220.3	215.2	217	285.5	287.3	284.2				50.58	0.84	±	123.52	1.46	±	179	0.44	±	227.37	1.45	±
BN	55.63	56.47	57.81	155.31	161.12	156.66	230.9	232.7	233.2	315.6	318.6	312				51.92	0.7	±	134.72	2.77	±	199.93	1.16	±	261.83	2.54	±
GN	52.42	50.61	51.79	131.33	130.09	131.35	192.9	190.8	195.2	240.2	244.1	242.3				Average	STDEV		Average	STDEV		Average	STDEV
YN	51.25	49.64	50.84	123.34	122.16	125.06	179.5	178.7	178.8	228.3	225.7	228.1				43.3	0.72111	c	1385.6	23.0755	c	4620.98	76.9569	c
RN	52.72	51.44	51.6	133.99	132.38	137.78	200.7	198.6	200.5	263.2	258.9	263.4				44.9333	1.10151	b	1437.87	35.2485	b	4795.29	117.554	b								Treatment	Plot yield (kg/200 m2)	Converting yield (kg/667 m2)	Increasing rate (%)
	Average	STDEV		Average	STDEV		Average	STDEV		Average	STDEV					49.6	0.8544	a	1587.2	27.3408	a	5293.31	91.1816	a								CK	1385.60±23.08c	4620.98±76.96c	0
CK	54.5233	0.178979	b	140.733	1.09162	c	206.067	1.30512	c	276.233	1.96554	c				37.9333	0.51316	e	1213.87	16.4211	e	4048.25	54.7645	e								WN	1437.87±35.25b	4795.29±117.55b	3.77
WN	54.7867	0.522717	b	147.683	2.29766	b	217.5	2.5865	b	285.667	1.55671	b				36.1667	0.763763	f	1157.33	24.4404	f	3859.71	81.5087	f								BN	1587.20±27.34a	5293.31±91.18a	14.54
BN	56.6367	1.09952	a	157.697	3.04056	a	232.267	1.20968	a	315.4	3.30454	a				40.9333	1.10151	d	1309.87	35.2485	d	4368.41	117.554	d								GN	1213.87±16.42e	4048.25±54.76e	-12.39
GN	51.6067	0.918822	c	130.923	0.721757	e	192.967	2.20076	e	242.2	1.95192	e				43.3	0.72	±	1385.6	23.08	±	4620.98	76.96	±								YN	1157.33±24.44f	3859.71±81.51f	-16.47
YN	50.5767	0.83668	c	123.52	1.45836	f	179	0.43589	f	227.367	1.44684	f				44.93	1.1	±	1437.87	35.25	±	4795.29	117.55	±								RN	1309.87±35.25d	4368.41±117.55d	-5.47
RN	51.92	0.697424	c	134.717	2.77237	d	199.933	1.15902	d	261.833	2.54231	d				49.6	0.85	±	1587.2	27.34	±	5293.31	91.18	±
Yield																37.93	0.51	±	1213.87	16.42	±	4048.25	54.76	±
	5m yield			Plot yield			Converting yield									36.17	0.76	±	1157.33	24.44	±	3859.71	81.51	±
CK	43.9	42.5	43.5	1404.8	1360	1392	4685.01	4535.6	4642.32							40.93	1.1	±	1309.87	35.25	±	4368.41	117.55	±
WN	43.8	45	46	1401.6	1440	1472	4674.34	4802.4	4909.12				Average	STDEV		Average	STDEV		Average	STDEV		Average	STDEV		Average	STDEV		Average	STDEV
BN	50.5	48.8	49.5	1616	1561.6	1584	5389.36	5207.94	5282.64				8.15092	0.0599853	c	1.49484	0.0103695	c	0.464407	0.0058655	c	1.22501	0.0447284	c	0.568663	0.0184565	c	0.190397	0.00546237	a		Treatment	Dry matter (%)	Soluble sugar (%)	Crude cellulose (mg/g)	Soluble protein (mg/g)	Free amino acid (mg/g)	Vc (mg/100 g)
GN	37.5	38.5	37.8	1200	1232	1209.6	4002	4108.72	4034.02				8.40814	0.19082	b	1.54861	0.0189015	b	0.522275	0.00363264	b	1.39883	0.0218706	b	0.645819	0.0210392	b	0.174762	0.00880952	b		CK	8.15±0.06c	0.57±0.02c	0.19±0.01a	1.49±0.01c	0.46±0.01c	1.23±0.04c
YN	35.5	37	36	1136	1184	1152	3788.56	3948.64	3841.92				8.8991	0.0527198	a	1.85613	0.0162362	a	0.573801	0.00417584	a	1.59753	0.018007	a	0.738271	0.0121802	a	0.16727	0.00611573	b		WN	8.41±0.19b	0.65±0.02b	0.17±0.01b	1.55±0.02b	0.52±0.00b	1.40±0.02b
RN	39.8	42	41	1273.6	1344	1312	4247.46	4482.24	4375.52				7.72842	0.0117259	d	1.45398	0.00853466	c	0.45331	0.0029924	d	1.0172	0.0423342	e	0.548494	0.0113925	c	0.152698	0.0065739	c		BN	8.90±0.05a	0.74±0.01a	0.17±0.01b	1.86±0.02a	0.57±0.00a	1.60±0.02a
	Average	STDEV		Average	STDEV		Average	STDEV					7.28294	0.14528	e	1.39269	0.0421828	d	0.437852	0.00247523	e	0.881226	0.0383952	f	0.547029	0.0267254	c	0.162143	0.00589496	bc		GN	7.73±0.01d	0.55±0.01c	0.15±0.01c	1.45±0.01c	0.45±0.00d	1.02±0.04e
CK	43.3	0.72111	c	1385.6	23.0755	c	4620.98	76.9569	c				7.96445	0.066483	c	1.47549	0.0194442	c	0.458462	0.00598481	cd	1.13467	0.043769	d	0.566713	0.0383334	c	0.170952	0.00683047	b		YN	7.28±0.15e	0.55±0.03c	0.16±0.01bc	1.39±0.04d	0.44±0.00e	0.88±0.04f
WN	44.9333	1.10151	b	1437.87	35.2485	b	4795.29	117.554	b				8.15	0.06	±	1.49	0.01	±	0.46	0.01	±	1.23	0.04	±	0.57	0.02	±	0.19	0.01	±		RN	7.96±0.07c	0.57±0.04c	0.17±0.01b	1.48±0.02c	0.46±0.01cd	1.13±0.04d
BN	49.6	0.8544	a	1587.2	27.3408	a	5293.31	91.1816	a				8.41	0.19	±	1.55	0.02	±	0.52	0	±	1.4	0.02	±	0.65	0.02	±	0.17	0.01	±
GN	37.9333	0.51316	e	1213.87	16.4211	e	4048.25	54.7645	e				8.9	0.05	±	1.86	0.02	±	0.57	0	±	1.6	0.02	±	0.74	0.01	±	0.17	0.01	±
YN	36.1667	0.763763	f	1157.33	24.4404	f	3859.71	81.5087	f				7.73	0.01	±	1.45	0.01	±	0.45	0	±	1.02	0.04	±	0.55	0.01	±	0.15	0.01	±
RN	40.9333	1.10151	d	1309.87	35.2485	d	4368.41	117.554	d				7.28	0.15	±	1.39	0.04	±	0.44	0	±	0.88	0.04	±	0.55	0.03	±	0.16	0.01	±
Quality													7.96	0.07	±	1.48	0.02	±	0.46	0.01	±	1.13	0.04	±	0.57	0.04	±	0.17	0.01	±
	Dry matter			Soluble protein			Free amino acid			Vc			Soluble sugar			Crude cellulose
CK	8.14516	8.09402	8.21357	1.48301	1.50237	1.49914	0.467182	0.468371	0.457669	1.27634	1.20435	1.19435	0.585249	0.548781	0.571958	0.196667	0.187857	0.186667
WN	8.33469	8.26496	8.62477	1.54108	1.53463	1.57011	0.523068	0.525446	0.518312	1.40942	1.37369	1.4134	0.662466	0.652819	0.622172	0.183571	0.174762	0.165952
BN	8.93617	8.92237	8.83874	1.87334	1.84108	1.85398	0.569441	0.577765	0.574197	1.59627	1.61613	1.58018	0.751095	0.736858	0.726858	0.160286	0.171667	0.169857
GN	7.71901	7.72469	7.74155	1.45721	1.4443	1.46043	0.452913	0.450535	0.45648	1.02843	1.05278	0.97038	0.561592	0.543004	0.540885	0.145476	0.158333	0.154286
YN	7.22107	7.17884	7.44892	1.41205	1.42172	1.3443	0.438644	0.435077	0.439834	0.855172	0.863186	0.925319	0.516676	0.567029	0.557382	0.155476	0.164286	0.166667
RN	7.9476	8.03774	7.90801	1.49592	1.45721	1.47334	0.452913	0.464804	0.457669	1.12538	1.18234	1.09629	0.581732	0.595263	0.523145	0.17881	0.166429	0.167619
	Average	STDEV		Average	STDEV		Average	STDEV		Average	STDEV		Average	STDEV		Average	STDEV
CK	8.15092	0.0599853	c	1.49484	0.0103695	c	0.464407	0.0058655	c	1.22501	0.0447284	c	0.568663	0.0184565	c	0.190397	0.00546237	a
WN	8.40814	0.19082	b	1.54861	0.0189015	b	0.522275	0.00363264	b	1.39883	0.0218706	b	0.645819	0.0210392	b	0.174762	0.00880952	b
BN	8.8991	0.0527198	a	1.85613	0.0162362	a	0.573801	0.00417584	a	1.59753	0.018007	a	0.738271	0.0121802	a	0.16727	0.00611573	b
GN	7.72842	0.0117259	d	1.45398	0.00853466	c	0.45331	0.0029924	d	1.0172	0.0423342	e	0.548494	0.0113925	c	0.152698	0.0065739	c
YN	7.28294	0.14528	e	1.39269	0.0421828	d	0.437852	0.00247523	e	0.881226	0.0383952	f	0.547029	0.0267254	c	0.162143	0.00589496	bc
RN	7.96445	0.066483	c	1.47549	0.0194442	c	0.458462	0.00598481	cd	1.13467	0.043769	d	0.566713	0.0383334	c	0.170952	0.00683047	b

## Sheet: Gas exchange
chlorophyll a
	7.25			8.25			9.25			10.25
CK	0.905448	0.895148	0.925448	1.36637	1.32389	1.33106	1.43001	1.53011	1.45316	1.34586	1.32059	1.35343
WN	0.923506	0.915451	0.949506	1.43513	1.37721	1.39636	1.64069	1.63388	1.59392	1.35076	1.37487	1.42636
BN	0.934273	0.925273	0.964273	1.44077	1.4233	1.49727	1.7502	1.63381	1.71348	1.48944	1.42644	1.45218
GN	0.875527	0.872527	0.893527	1.22868	1.18259	1.2064	1.28114	1.25813	1.27924	1.13468	1.24054	1.23239
YN	0.854151	0.883215	0.871115	1.03255	1.10257	1.01257	1.12121	1.20741	1.13472	0.975822	0.997097	1.02654
RN	0.879397	0.911539	0.929397	1.29715	1.32374	1.24756	1.42849	1.3831	1.42836	1.31159	1.27882	1.34379
	Average	STDEV		Average	STDEV		Average	STDEV		Average	STDEV
CK	0.908681	0.0154066	ab	1.34044	0.0227391	b	1.47109	0.0524049	c	1.33996	0.0171947	bc
WN	0.929488	0.0177983	a	1.4029	0.0295125	a	1.62283	0.0252699	b	1.384	0.0386208	b
BN	0.941273	0.0204206	a	1.45378	0.0386612	a	1.69916	0.0594969	a	1.45602	0.0316765	a
GN	0.880527	0.0113578	bc	1.20589	0.0230496	c	1.27284	0.0127715	d	1.20254	0.0589076	d
YN	0.869494	0.0145997	c	1.04923	0.0472652	d	1.15445	0.046365	e	0.999819	0.0254678	e
RN	0.906778	0.0253378	ab	1.28948	0.0386634	b	1.41332	0.0261664	c	1.3114	0.0324869	c
chlorophyll b
	7.25			8.25			9.25			10.25
CK	0.396528	0.413021	0.403021	0.595596	0.615269	0.593637	0.650003	0.637496	0.669307	0.586694	0.593855	0.573859
WN	0.399165	0.416418	0.426418	0.61122	0.607722	0.59985	0.729362	0.695504	0.728484	0.592883	0.603728	0.58942
BN	0.400784	0.429192	0.429192	0.620825	0.629136	0.648206	0.804295	0.816074	0.840333	0.64035	0.659265	0.684774
GN	0.374339	0.399934	0.389993	0.511006	0.541268	0.507537	0.556716	0.57907	0.583715	0.517329	0.546808	0.500987
YN	0.362038	0.39127	0.389127	0.429434	0.457338	0.436861	0.480488	0.594095	0.515918	0.449782	0.439686	0.462734
RN	0.388449	0.401232	0.391232	0.570415	0.570782	0.561043	0.625031	0.626008	0.610891	0.589246	0.569041	0.571208
	Average	STDEV		Average	STDEV		Average	STDEV		Average	STDEV
CK	0.40419	0.00830864	abc	0.601501	0.011964	b	0.652269	0.016026	c	0.584803	0.0101311	b
WN	0.414	0.0137863	ab	0.606264	0.00582337	b	0.717783	0.0192995	b	0.595344	0.00746463	b
BN	0.419723	0.0164013	a	0.632722	0.014038	a	0.820234	0.0183753	a	0.661463	0.0222934	a
GN	0.388089	0.0129035	c	0.519937	0.0185545	d	0.573167	0.014435	de	0.521708	0.0232225	c
YN	0.380812	0.0162938	c	0.441211	0.0144516	e	0.530167	0.0581285	e	0.450734	0.0115533	d
RN	0.393638	0.00672232	bc	0.567413	0.00551997	c	0.620643	0.00845999	cd	0.576498	0.0110926	b
chlorophyll a+b
	7.25			8.25			9.25			10.25				7-25	8-25	9-25	10-25
CK	1.30198	1.30817	1.32847	1.96196	1.93916	1.9247	2.08001	2.16761	2.12247	1.93255	1.91445	1.92729	CK	1.31287	1.94194	2.12336	1.92476
WN	1.32267	1.33187	1.37592	2.04635	1.98493	1.99621	2.37005	2.32938	2.3224	1.94364	1.9786	2.01578	WN	1.34349	2.00916	2.34061	1.97934
BN	1.33506	1.35447	1.39346	2.0616	2.05244	2.14547	2.55449	2.44989	2.55381	2.12979	2.0857	2.13696	BN	1.361	2.0865	2.5194	2.11748
GN	1.24987	1.27246	1.28352	1.73969	1.72386	1.71393	1.83786	1.8372	1.86296	1.65201	1.78735	1.73338	GN	1.26862	1.72583	1.84601	1.72424
YN	1.21619	1.27449	1.26024	1.46198	1.55991	1.44943	1.6017	1.80151	1.65064	1.4256	1.43678	1.48927	YN	1.25031	1.49044	1.68462	1.45055
RN	1.26785	1.31277	1.32063	1.86757	1.89452	1.8086	2.05352	2.00911	2.03925	1.90084	1.84786	1.915	RN	1.30042	1.8569	2.03396	1.8879
	Average	STDEV		Average	STDEV		Average	STDEV		Average	STDEV			7-25	8-25	9-25	10-25
CK	1.31287	0.0138585	bc	1.94194	0.018788	b	2.12336	0.0438053	c	1.92476	0.00931332	bc	CK	0.0138585	0.018788	0.0438053	0.00931332	bc	b	c	bc
WN	1.34349	0.0284644	ab	2.00916	0.0326973	b	2.34061	0.0257354	b	1.97934	0.0360776	b	WN	0.0284644	0.0326973	0.0257354	0.0360776	ab	b	b	b
BN	1.361	0.0297466	a	2.0865	0.0512753	a	2.5194	0.0601966	a	2.11748	0.0277543	a	BN	0.0297466	0.0512753	0.0601966	0.0277543	a	a	a	a
GN	1.26862	0.0171537	cd	1.72583	0.0129906	d	1.84601	0.014683	d	1.72424	0.0681311	d	GN	0.0171537	0.0129906	0.014683	0.0681311	cd	d	d	d
YN	1.25031	0.0303919	d	1.49044	0.0604902	e	1.68462	0.104149	e	1.45055	0.0339949	e	YN	0.0303919	0.0604902	0.104149	0.0339949	d	e	e	e
RN	1.30042	0.0284781	bc	1.8569	0.043941	c	2.03396	0.0226731	c	1.8879	0.0353906	c	RN	0.0284781	0.043941	0.0226731	0.0353906	bc	c	c	c
Carotenoid
	7.25			8.25			9.25			10.25				7-25	8-25	9-25	10-25
CK	0.298582	0.293647	0.328007	0.420421	0.439636	0.416637	0.470602	0.483104	0.483574	0.441265	0.42644	0.452182	CK	0.306745	0.425565	0.479093	0.439962
WN	0.304324	0.316994	0.318182	0.455931	0.435133	0.477205	0.556343	0.527414	0.562347	0.454785	0.464869	0.486364	WN	0.313167	0.45609	0.548702	0.468673
BN	0.306937	0.319367	0.326708	0.47213	0.493738	0.509715	0.596658	0.638149	0.614755	0.500258	0.537882	0.514379	BN	0.317671	0.491861	0.616521	0.517506
GN	0.295656	0.293647	0.308007	0.40263	0.397268	0.417561	0.411131	0.381346	0.427924	0.374295	0.365401	0.388882	GN	0.299103	0.40582	0.4068	0.376193
YN	0.294642	0.27338	0.298614	0.359009	0.349737	0.381699	0.357767	0.38773	0.391506	0.336899	0.370968	0.365388	YN	0.288879	0.363482	0.379001	0.357752
RN	0.295989	0.294356	0.318188	0.411098	0.405927	0.4196	0.460105	0.441101	0.431644	0.416915	0.405901	0.392643	RN	0.302844	0.412208	0.444283	0.405153
	Average	STDEV		Average	STDEV		Average	STDEV		Average	STDEV			7-25	8-25	9-25	10-25
CK	0.306745	0.0185777	ab	0.425565	0.0123321	c	0.479093	0.00735728	c	0.439962	0.0129203	c	CK	0.0185777	0.0123321	0.00735728	0.0129203	ab	c	c	c
WN	0.313167	0.00768125	a	0.45609	0.0210366	b	0.548702	0.0186784	b	0.468673	0.0161296	b	WN	0.00768125	0.0210366	0.0186784	0.0161296	a	b	b	b
BN	0.317671	0.00999409	a	0.491861	0.0188627	a	0.616521	0.0208017	a	0.517506	0.0190062	a	BN	0.00999409	0.0188627	0.0208017	0.0190062	a	a	a	a
GN	0.299103	0.00777587	ab	0.40582	0.0105155	c	0.4068	0.0235894	e	0.376193	0.011855	e	GN	0.00777587	0.0105155	0.0235894	0.011855	ab	c	e	e
YN	0.288879	0.0135683	b	0.363482	0.0164439	d	0.379001	0.0184859	e	0.357752	0.0182734	e	YN	0.0135683	0.0164439	0.0184859	0.0182734	b	d	e	e
RN	0.302844	0.0133129	ab	0.412208	0.00690363	c	0.444283	0.0144947	d	0.405153	0.0121532	d	RN	0.0133129	0.00690363	0.0144947	0.0121532	ab	c	d	d
Pn
	7.25			8.25			9.25			10.25				7-25	8-25	9-25	10-25
CK	13.2	13.5	12.9	18.7	19.7	19.5	21.1	21.5	20.9	19.2	19.3	18.9	CK	13.2	19.3	21.1667	19.1333
WN	13.2	13.8	14.3	20.8	20.8	20.5	23	22.9	22	19.8	19.7	19.9	WN	13.7667	20.7	22.6333	19.8
BN	13.7	14.7	13.9	21.9	22.3	22.7	24.2	23.4	22.8	20.8	20.4	20.5	BN	14.1	22.3	23.4667	20.5667
GN	12.8	13.6	12.7	17.6	17.6	16.6	18.7	19.2	18.9	17.6	17.6	17.7	GN	13.0333	17.2667	18.9333	17.6333
YN	12.6	13.1	12.9	15.9	16.6	16	18.1	18.2	17.6	16.9	16.3	16	YN	12.8667	16.1667	17.9667	16.4
RN	13.3	13.4	12.5	18.8	18.2	18.4	20.2	19.5	20.7	18.7	19.2	18.8	RN	13.0667	18.4667	20.1333	18.9
	Average	STDEV		Average	STDEV		Average	STDEV		Average	STDEV			7-25	8-25	9-25	10-25
CK	13.2	0.3	bc	19.3	0.52915	c	21.1667	0.305505	b	19.1333	0.208167	c	CK	0.3	0.52915	0.305505	0.208167
WN	13.7667	0.550757	ab	20.7	0.173205	b	22.6333	0.550757	a	19.8	0.1	b	WN	0.550757	0.173205	0.550757	0.1
BN	14.1	0.52915	a	22.3	0.4	a	23.4667	0.702377	a	20.5667	0.208167	a	BN	0.52915	0.4	0.702377	0.208167
GN	13.0333	0.493288	bc	17.2667	0.57735	e	18.9333	0.251661	d	17.6333	0.057735	d	GN	0.493288	0.57735	0.251661	0.057735
YN	12.8667	0.251661	c	16.1667	0.378594	f	17.9667	0.321455	e	16.4	0.458258	e	YN	0.251661	0.378594	0.321455	0.458258
RN	13.0667	0.493288	bc	18.4667	0.305505	d	20.1333	0.602771	c	18.9	0.264575	c	RN	0.493288	0.305505	0.602771	0.264575
Tr
	7.25			8.25			9.25			10.25				7-25	8-25	9-25	10-25
CK	11.27	10.37	10.82	13.31	13.14	12.24	15.24	15.19	15.03	13.06	12.65	12.3	CK	10.82	12.8967	15.1533	12.67
WN	11.52	11.32	10.32	13.08	13.94	13.91	15.91	16.55	15.72	14	13.36	13.7	WN	11.0533	13.6433	16.06	13.6867
BN	11.22	11.52	10.98	14.06	14.37	14.73	16.73	16.69	17.28	14.02	14.93	14.9	BN	11.24	14.3867	16.9	14.6167
GN	10.27	10.87	10.34	11.63	12.04	11.24	14.24	13.47	13.84	12	11.56	11.6	GN	10.4933	11.6367	13.85	11.72
YN	10.32	10.02	10.25	10.85	11.2	10.95	12.75	13.23	13.07	10.86	10.77	11.3	YN	10.1967	11	13.0167	10.9767
RN	10.62	11.02	10.42	11.91	12.09	12.17	14.37	14.3	14.74	12.18	12.18	12.2	RN	10.6867	12.0567	14.47	12.1867
	Average	STDEV		Average	STDEV		Average	STDEV		Average	STDEV			7-25	8-25	9-25	10-25
CK	10.82	0.45	ab	12.8967	0.575007	b	15.1533	0.109697	c	12.67	0.380395	c	CK	0.45	0.575007	0.109697	0.380395
WN	11.0533	0.64291	a	13.6433	0.488092	ab	16.06	0.434856	b	13.6867	0.320208	b	WN	0.64291	0.488092	0.434856	0.320208
BN	11.24	0.270555	a	14.3867	0.335311	a	16.9	0.329697	a	14.6167	0.516946	a	BN	0.270555	0.335311	0.329697	0.516946
GN	10.4933	0.328075	ab	11.6367	0.400042	c	13.85	0.385097	e	11.72	0.243311	d	GN	0.328075	0.400042	0.385097	0.243311
YN	10.1967	0.15695	b	11	0.180278	d	13.0167	0.244404	f	10.9767	0.283608	e	YN	0.15695	0.180278	0.244404	0.283608
RN	10.6867	0.305505	ab	12.0567	0.133167	c	14.47	0.236432	d	12.1867	0.011547	cd	RN	0.305505	0.133167	0.236432	0.011547
Ci
	7.25			8.25			9.25			10.25				7-25	8-25	9-25	10-25
CK	301	307	293	318	323	332	344	345	352	318	326	310	CK	300.333	324.333	347	318
WN	302	293	302	300	320	311	333	336	321	314	309	307	WN	299	310.333	330	310
BN	295	292	290	299	302	306	316	318	320	309	297	294	BN	292.333	302.333	318	300
GN	304	302	308	358	355	349	386	382	383	352	354	345	GN	304.667	354	383.667	350.333
YN	303	305	308	361	372	380	410	392	401	373	366	359	YN	305.333	371	401	366
RN	307	304	294	342	341	335	380	362	358	337	329	339	RN	301.667	339.333	366.667	335
	Average	STDEV		Average	STDEV		Average	STDEV		Average	STDEV			7-25	8-25	9-25	10-25
CK	300.333	7.02377	ab	324.333	7.0946	d	347	4.3589	d	318	8	d	CK	7.02377	7.0946	4.3589	8
WN	299	5.19615	ab	310.333	10.0167	e	330	7.93725	e	310	3.60555	de	WN	5.19615	10.0167	7.93725	3.60555
BN	292.333	2.51661	b	302.333	3.51188	e	318	2	e	300	7.93725	e	BN	2.51661	3.51188	2	7.93725
GN	304.667	3.05505	a	354	4.58258	b	383.667	2.08167	b	350.333	4.72582	b	GN	3.05505	4.58258	2.08167	4.72582
YN	305.333	2.51661	a	371	9.53939	a	401	9	a	366	7	a	YN	2.51661	9.53939	9	7
RN	301.667	6.80686	ab	339.333	3.78594	c	366.667	11.7189	c	335	5.2915	c	RN	6.80686	3.78594	11.7189	5.2915
Gs
	7.25			8.25			9.25			10.25				7-25	8-25	9-25	10-25
CK	164	165	162	191	195	197	223	217	229	182	183	189	CK	163.667	194.333	223	184.667
WN	163	166	165	202	208	199	238	238	235	198	207	209	WN	164.667	203	237	204.667
BN	170	168	169	213	217	209	249	243	257	208	204	215	BN	169	213	249.667	209
GN	158	162	156	182	175	177	196	206	203	166	176	167	GN	158.667	178	201.667	169.667
YN	158	155	157	166	169	171	189	186	196	159	153	161	YN	156.667	168.667	190.333	157.667
RN	156	164	160	189	178	185	208	212	214	177	172	178	RN	160	184	211.333	175.667
	Average	STDEV		Average	STDEV		Average	STDEV		Average	STDEV			7-25	8-25	9-25	10-25
CK	163.667	1.52753	bc	194.333	3.05505	c	223	6	c	184.667	3.78594	b	CK	1.52753	3.05505	6	3.78594
WN	164.667	1.52753	b	203	4.58258	b	237	1.73205	b	204.667	5.85947	a	WN	1.52753	4.58258	1.73205	5.85947
BN	169	1	a	213	4	a	249.667	7.02377	a	209	5.56776	a	BN	1	4	7.02377	5.56776
GN	158.667	3.05505	d	178	3.60555	d	201.667	5.1316	e	169.667	5.50757	c	GN	3.05505	3.60555	5.1316	5.50757
YN	156.667	1.52753	d	168.667	2.51661	e	190.333	5.1316	f	157.667	4.16333	d	YN	1.52753	2.51661	5.1316	4.16333
RN	160	4	cd	184	5.56776	d	211.333	3.05505	d	175.667	3.21455	c	RN	4	5.56776	3.05505	3.21455
Pn
	07:00:00			09:00:00			11:00:00			13:00:00			15:00:00			17:00:00				07:00:00	09:00:00	11:00:00	13:00:00	15:00:00	17:00:00
CK	15	14	14.6	16.8	17.6	17.2	22.4	21.5	22.7	17.1	16.7	17.3	20.8	21.7	21.3	14.9	15.5	15	CK	14.5333	17.2	22.2	17.0333	21.2667	15.1333
WN	15.5	15.9	15.3	17.9	18.8	18.4	24.1	23.3	24	19.9	20.5	20.3	23.5	20.8	22.4	17	17.2	17.3	WN	15.5667	18.3667	23.8	20.2333	22.2333	17.1667
BN	16.5	15.8	16.2	19.7	20.1	20	25.1	25	25.3	22.8	20.9	22	23.4	23.7	23.5	17.9	18.6	19	BN	16.1667	19.9333	25.1333	21.9	23.5333	18.5
GN	11.5	12.3	11.9	14.8	15.6	15	20.8	19.6	20.4	16.3	16.1	15.9	19.8	18.9	19.2	13.9	14.3	14.2	GN	11.9	15.1333	20.2667	16.1	19.3	14.1333
YN	10.9	11.8	11.5	13.8	12.9	13.1	19.6	18.4	19.1	15.1	15.7	15.2	17.1	17.8	17.5	13.4	13.6	13.6	YN	11.4	13.2667	19.0333	15.3333	17.4667	13.5333
RN	12.7	13.6	13.1	16	16.4	16.7	21.1	21.3	20.5	18.7	17.9	17.8	21.2	19.4	20.5	14.2	15.1	14.7	RN	13.1333	16.3667	20.9667	18.1333	20.3667	14.6667
	Average	STDEV		Average	STDEV		Average	STDEV		Average	STDEV		Average	STDEV		Average	STDEV			07:00:00	09:00:00	11:00:00	13:00:00	15:00:00	17:00:00
CK	14.5333	0.503322	b	17.2	0.4	c	22.2	0.6245	c	17.0333	0.305505	d	21.2667	0.450925	bc	15.1333	0.321455	c	CK	0.503322	0.4	0.6245	0.305505	0.450925	0.321455
WN	15.5667	0.305505	a	18.3667	0.450925	b	23.8	0.43589	b	20.2333	0.305505	b	22.2333	1.35769	ab	17.1667	0.152753	b	WN	0.305505	0.450925	0.43589	0.305505	1.35769	0.152753
BN	16.1667	0.351188	a	19.9333	0.208167	a	25.1333	0.152753	a	21.9	0.953939	a	23.5333	0.152753	a	18.5	0.556776	a	BN	0.351188	0.208167	0.152753	0.953939	0.152753	0.556776
GN	11.9	0.4	d	15.1333	0.416333	e	20.2667	0.61101	d	16.1	0.2	e	19.3	0.458258	d	14.1333	0.208167	de	GN	0.4	0.416333	0.61101	0.2	0.458258	0.208167
YN	11.4	0.458258	d	13.2667	0.472582	f	19.0333	0.602771	e	15.3333	0.321455	e	17.4667	0.351188	e	13.5333	0.11547	e	YN	0.458258	0.472582	0.602771	0.321455	0.351188	0.11547
RN	13.1333	0.450925	c	16.3667	0.351188	d	20.9667	0.416333	d	18.1333	0.493288	c	20.3667	0.907377	cd	14.6667	0.450925	cd	RN	0.450925	0.351188	0.416333	0.493288	0.907377	0.450925
Tr
	07:00:00			09:00:00			11:00:00			13:00:00			15:00:00			17:00:00				07:00:00	09:00:00	11:00:00	13:00:00	15:00:00	17:00:00
CK	7.59	7.79	8	12.67	11.47	11.94	14.37	13.61	14	16.08	16	15.5	13.24	12.94	13.5	10.5	10.78	10	CK	7.79333	12.0267	13.9933	15.86	13.2267	10.4267
WN	8.04	8.44	8.5	12.95	12.55	12.85	15.01	14.55	15.3	16.57	16.29	17	13.72	14.32	14	11.08	10	10.4	WN	8.32667	12.7833	14.9533	16.62	14.0133	10.4933
BN	9.61	8.21	8.88	14.27	13.45	13.2	15.38	16.26	15.6	17.74	17.02	18.4	15.85	14.87	15.5	11.54	11.04	11	BN	8.9	13.64	15.7467	17.72	15.4067	11.1933
GN	7.39	7.01	7	10.86	11.04	10.75	13.03	12.51	12.3	14.37	14.57	13.9	11.27	11.09	11.5	9.27	9.61	9.83	GN	7.13333	10.8833	12.6133	14.28	11.2867	9.57
YN	6.89	6.59	6.2	9.95	10.81	9.4	12.26	11.68	12	14.06	13.06	13.6	10.64	10.86	10	8.94	9.36	9	YN	6.56	10.0533	11.98	13.5733	10.5	9.1
RN	7.53	7.03	7.98	11.28	11.2	11.08	13.97	13.13	13	14.78	15.4	15.1	12.82	11.66	12	10.08	9.96	9.6	RN	7.51333	11.1867	13.3667	15.0933	12.16	9.88
	Average	STDEV		Average	STDEV		Average	STDEV		Average	STDEV		Average	STDEV		Average	STDEV			07:00:00	09:00:00	11:00:00	13:00:00	15:00:00	17:00:00
CK	7.79333	0.20502	bc	12.0267	0.604676	b	13.9933	0.380044	c	15.86	0.314325	bc	13.2267	0.280238	c	10.4267	0.395137	b	CK	0.20502	0.604676	0.380044	0.314325	0.280238	0.395137
WN	8.32667	0.250067	ab	12.7833	0.208167	b	14.9533	0.378197	b	16.62	0.357631	b	14.0133	0.300222	b	10.4933	0.546016	b	WN	0.250067	0.208167	0.378197	0.357631	0.300222	0.546016
BN	8.9	0.700214	a	13.64	0.559732	a	15.7467	0.457967	a	17.72	0.690217	a	15.4067	0.496622	a	11.1933	0.300888	a	BN	0.700214	0.559732	0.457967	0.690217	0.496622	0.300888
GN	7.13333	0.222336	cd	10.8833	0.146401	c	12.6133	0.37581	d	14.28	0.343948	d	11.2867	0.205508	e	9.57	0.282135	cd	GN	0.222336	0.146401	0.37581	0.343948	0.205508	0.282135
YN	6.56	0.345977	d	10.0533	0.710657	d	11.98	0.290517	d	13.5733	0.500533	d	10.5	0.446766	f	9.1	0.227156	d	YN	0.345977	0.710657	0.290517	0.500533	0.446766	0.227156
RN	7.51333	0.475219	c	11.1867	0.100664	c	13.3667	0.52653	c	15.0933	0.310054	c	12.16	0.596322	d	9.88	0.2498	bc	RN	0.475219	0.100664	0.52653	0.310054	0.596322	0.2498
Ci
	07:00:00			09:00:00			11:00:00			13:00:00			15:00:00			17:00:00				07:00:00	09:00:00	11:00:00	13:00:00	15:00:00	17:00:00
CK	398	402	404	348	341	334	309	307	312	267	274	280	306	319	305	363	369	372	CK	401.333	341	309.333	273.667	310	368
WN	392	395	394	324	329	330	298	298	304	258	255	264	302	297	305	357	350	357	WN	393.667	327.667	300	259	301.333	354.667
BN	390	388	397	311	315	312	291	279	286	247	237	248	288	296	284	338	345	347	BN	391.667	312.667	285.333	244	289.333	343.333
GN	412	413	410	364	372	364	330	332	335	298	302	307	337	328	336	374	383	380	GN	411.667	366.667	332.333	302.333	333.667	379
YN	413	416	408	378	384	381	359	341	339	310	316	310	344	355	340	389	396	382	YN	412.333	381	346.333	312	346.333	389
RN	406	400	407	350	359	349	314	325	316	289	296	285	318	323	320	371	369	370	RN	404.333	352.667	318.333	290	320.333	370
	Average	STDEV		Average	STDEV		Average	STDEV		Average	STDEV		Average	STDEV		Average	STDEV			07:00:00	09:00:00	11:00:00	13:00:00	15:00:00	17:00:00
CK	401.333	3.05505	b	341	7	d	309.333	2.51661	cd	273.667	6.50641	d	310	7.81025	cd	368	4.58258	c	CK	3.05505	7	2.51661	6.50641	7.81025	4.58258
WN	393.667	1.52753	c	327.667	3.21455	e	300	3.4641	d	259	4.58258	e	301.333	4.04145	d	354.667	4.04145	d	WN	1.52753	3.21455	3.4641	4.58258	4.04145	4.04145
BN	391.667	4.72582	c	312.667	2.08167	f	285.333	6.02771	e	244	6.08276	f	289.333	6.1101	e	343.333	4.72582	e	BN	4.72582	2.08167	6.02771	6.08276	6.1101	4.72582
GN	411.667	1.52753	a	366.667	4.6188	b	332.333	2.51661	b	302.333	4.50925	b	333.667	4.93288	b	379	4.58258	b	GN	1.52753	4.6188	2.51661	4.50925	4.93288	4.58258
YN	412.333	4.04145	a	381	3	a	346.333	11.0151	a	312	3.4641	a	346.333	7.76745	a	389	7	a	YN	4.04145	3	11.0151	3.4641	7.76745	7
RN	404.333	3.78594	b	352.667	5.50757	c	318.333	5.85947	c	290	5.56776	c	320.333	2.51661	c	370	1	c	RN	3.78594	5.50757	5.85947	5.56776	2.51661	1
Gs
	07:00:00			09:00:00			11:00:00			13:00:00			15:00:00			17:00:00				07:00:00	09:00:00	11:00:00	13:00:00	15:00:00	17:00:00
CK	148	155	155	183	187	184	220	217	214	177	184	188	166	169	162	153	155	148	CK	152.667	184.667	217	183	165.667	152
WN	156	158	160	198	188	203	230	228	230	198	195	185	172	167	170	157	160	159	WN	158	196.333	229.333	192.667	169.667	158.667
BN	160	158	166	209	203	203	241	239	243	207	203	199	178	176	182	164	165	172	BN	161.333	205	241	203	178.667	167
GN	138	145	139	166	165	168	196	192	199	165	167	172	155	148	153	144	139	138	GN	140.667	166.333	195.667	168	152	140.333
YN	135	136	129	156	162	160	189	181	188	165	158	163	144	150	140	139	129	132	YN	133.333	159.333	186	162	144.667	133.333
RN	146	150	152	178	172	174	204	209	205	179	166	175	158	161	156	141	149	145	RN	149.333	174.667	206	173.333	158.333	145
	Average	STDEV		Average	STDEV		Average	STDEV		Average	STDEV		Average	STDEV		Average	STDEV			07:00:00	09:00:00	11:00:00	13:00:00	15:00:00	17:00:00
CK	152.667	4.04145	bc	184.667	2.08167	c	217	3	c	183	5.56776	c	165.667	3.51188	b	152	3.60555	b	CK	4.04145	2.08167	3	5.56776	3.51188	3.60555
WN	158	2	ab	196.333	7.63763	b	229.333	1.1547	b	192.667	6.80686	b	169.667	2.51661	b	158.667	1.52753	b	WN	2	7.63763	1.1547	6.80686	2.51661	1.52753
BN	161.333	4.16333	a	205	3.4641	a	241	2	a	203	4	a	178.667	3.05505	a	167	4.3589	a	BN	4.16333	3.4641	2	4	3.05505	4.3589
GN	140.667	3.78594	d	166.333	1.52753	e	195.667	3.51188	e	168	3.60555	de	152	3.60555	d	140.333	3.21455	c	GN	3.78594	1.52753	3.51188	3.60555	3.60555	3.21455
YN	133.333	3.78594	e	159.333	3.05505	e	186	4.3589	f	162	3.60555	e	144.667	5.03322	e	133.333	5.1316	d	YN	3.78594	3.05505	4.3589	3.60555	5.03322	5.1316
RN	149.333	3.05505	c	174.667	3.05505	d	206	2.64575	d	173.333	6.65833	d	158.333	2.51661	c	145	4	c	RN	3.05505	3.05505	2.64575	6.65833	2.51661	4

## Sheet:  Fuorescent system
Fv/Fm
	7.25			8.25			9.25			10.25				7-25	8-25	9-25	10-25
CK	0.727841	0.71472	0.721814	0.737416	0.744667	0.745326	0.825866	0.814598	0.811456	0.796901	0.787072	0.795213	CK	0.721459	0.74247	0.817307	0.793062
WN	0.744521	0.73472	0.729735	0.755246	0.750621	0.769408	0.827806	0.827671	0.842318	0.815585	0.813769	0.804514	WN	0.736326	0.758425	0.832598	0.811289
BN	0.750627	0.73472	0.755878	0.786503	0.778894	0.781241	0.856527	0.863462	0.858746	0.832829	0.819034	0.824569	BN	0.747075	0.782213	0.859578	0.825477
GN	0.70048	0.71472	0.711541	0.711136	0.717143	0.725275	0.762941	0.777733	0.785231	0.752932	0.772816	0.742316	GN	0.708914	0.717851	0.775302	0.756021
YN	0.701897	0.71472	0.682581	0.705813	0.710254	0.696568	0.747452	0.754015	0.765123	0.715868	0.725386	0.722547	YN	0.699733	0.704211	0.75553	0.721267
RN	0.710622	0.71472	0.717552	0.727197	0.712124	0.731992	0.807333	0.784448	0.801443	0.774046	0.784679	0.785412	RN	0.714298	0.723771	0.797741	0.781379
	Average	STDEV		Average	STDEV		Average	STDEV		Average	STDEV			7-25	8-25	9-25	10-25
CK	0.721459	0.00656763	bc	0.74247	0.00438869	c	0.817307	0.00757722	b	0.793062	0.00525588	b	CK	0.00379842	0.00438869	0.00757722	0.00525588
WN	0.736326	0.00752268	ab	0.758425	0.00978836	b	0.832598	0.00841771	b	0.811289	0.00593757	a	WN	0.00545016	0.00978836	0.00841771	0.00593757
BN	0.747075	0.0110171	a	0.782213	0.00389642	a	0.859578	0.00354191	a	0.825477	0.00694216	a	BN	0.0110163	0.00389642	0.00354191	0.00694216
GN	0.708914	0.00747503	cd	0.717851	0.00709603	d	0.775302	0.0113422	d	0.756021	0.0154833	c	GN	0.00739452	0.00709603	0.0113422	0.0154833
YN	0.699733	0.0161787	d	0.704211	0.0069822	e	0.75553	0.00893262	e	0.721267	0.00488603	d	YN	0.01611	0.0069822	0.00893262	0.00488603
RN	0.714298	0.00348394	cd	0.723771	0.010368	d	0.797741	0.0118831	c	0.781379	0.00636136	b	RN	0.00348394	0.010368	0.0118831	0.00636136
ΦPSⅡ
	7.25			8.25			9.25			10.25				7-25	8-25	9-25	10-25
CK	0.395412	0.39884	0.404512	0.522665	0.526412	0.531622	0.582769	0.596358	0.555857	0.542688	0.532146	0.501235	CK	0.399588	0.5269	0.578328	0.525356
WN	0.405483	0.397622	0.412162	0.558483	0.542778	0.571963	0.6257	0.595149	0.602219	0.55931	0.52479	0.574512	WN	0.405089	0.557741	0.60769	0.552871
BN	0.415257	0.425875	0.43207	0.570363	0.561528	0.588607	0.631097	0.64159	0.675	0.59816	0.605884	0.628551	BN	0.4244	0.573499	0.649229	0.610865
GN	0.396222	0.372852	0.373064	0.474975	0.492413	0.495466	0.531317	0.545843	0.509843	0.4925	0.475685	0.479523	GN	0.380713	0.487618	0.529001	0.482569
YN	0.343589	0.365381	0.38569	0.474513	0.461522	0.477487	0.5012	0.524317	0.488113	0.432681	0.457563	0.427565	YN	0.364886	0.471174	0.504543	0.43927
RN	0.394126	0.384123	0.402625	0.485964	0.512956	0.50527	0.576155	0.556277	0.546174	0.507579	0.496289	0.478566	RN	0.393625	0.501397	0.559535	0.494145
	Average	STDEV		Average	STDEV		Average	STDEV		Average	STDEV			7-25	8-25	9-25	10-25
CK	0.399588	0.0045959	bc	0.5269	0.00449819	b	0.578328	0.0206126	bc	0.525356	0.0215445	bc	CK	0.0045959	0.00449819	0.0206126	0.0215445
WN	0.405089	0.00727769	ab	0.557741	0.0146063	a	0.60769	0.0159934	b	0.552871	0.0254791	b	WN	0.00727769	0.0146063	0.0159934	0.0254791
BN	0.4244	0.00850277	a	0.573499	0.0138094	a	0.649229	0.0229268	a	0.610865	0.0157963	a	BN	0.00850277	0.0138094	0.0229268	0.0157963
GN	0.380713	0.0134318	cd	0.487618	0.0110547	cd	0.529001	0.0181114	de	0.482569	0.00881183	d	GN	0.0134318	0.0110547	0.0181114	0.00881183
YN	0.364886	0.0210548	d	0.471174	0.00849015	d	0.504543	0.0183323	e	0.43927	0.0160475	e	YN	0.0210548	0.00849015	0.0183323	0.0160475
RN	0.393625	0.00926118	bc	0.501397	0.0139066	c	0.559535	0.0152539	cd	0.494145	0.0146251	cd	RN	0.00926118	0.0139066	0.0152539	0.0146251
qP
	7.25			8.25			9.25			10.25				7-25	8-25	9-25	10-25
CK	0.680873	0.679456	0.684123	0.718715	0.718625	0.705822	0.809373	0.790294	0.824349	0.790514	0.806122	0.763272	CK	0.681484	0.714387	0.808005	0.786636
WN	0.681923	0.696417	0.684123	0.725058	0.730577	0.731422	0.823434	0.818153	0.837199	0.819643	0.817286	0.800832	WN	0.687487	0.729019	0.826262	0.812587
BN	0.704337	0.690267	0.702465	0.755882	0.748703	0.733179	0.840234	0.856467	0.861567	0.82431	0.834089	0.828674	BN	0.699023	0.745921	0.852756	0.829024
GN	0.659593	0.655982	0.664878	0.688852	0.675519	0.697816	0.752615	0.770298	0.76807	0.741279	0.756584	0.739087	GN	0.660151	0.687395	0.763661	0.74565
YN	0.654568	0.633429	0.651586	0.675058	0.674815	0.664822	0.711322	0.750659	0.742933	0.722794	0.718435	0.749706	YN	0.646528	0.671565	0.734971	0.730312
RN	0.681327	0.669757	0.675548	0.704853	0.719876	0.707875	0.795687	0.787727	0.772531	0.75342	0.762951	0.787733	RN	0.675544	0.710868	0.785315	0.768034
	Average	STDEV		Average	STDEV		Average	STDEV		Average	STDEV			7-25	8-25	9-25	10-25
CK	0.681484	0.0023926	b	0.714387	0.00741822	bc	0.808005	0.0170685	bc	0.786636	0.0216862	bc	CK	0.0023926	0.00741822	0.0170685	0.0216862
WN	0.687487	0.00781085	ab	0.729019	0.00345651	b	0.826262	0.0098327	b	0.812587	0.010248	ab	WN	0.00781085	0.00345651	0.0098327	0.010248
BN	0.699023	0.00764035	a	0.745921	0.0116042	a	0.852756	0.0111401	a	0.829024	0.00489898	a	BN	0.00764035	0.0116042	0.0111401	0.00489898
GN	0.660151	0.00447423	c	0.687395	0.0112195	d	0.763661	0.00963033	d	0.74565	0.00953226	de	GN	0.00447423	0.0112195	0.00963033	0.00953226
YN	0.646528	0.0114415	d	0.671565	0.00584075	e	0.734971	0.0208419	e	0.730312	0.0169369	e	YN	0.0114415	0.00584075	0.0208419	0.0169369
RN	0.675544	0.00578512	b	0.710868	0.00794581	c	0.785315	0.0117645	cd	0.768034	0.0177123	cd	RN	0.00578512	0.00794581	0.0117645	0.0177123
NPQ
	7.25			8.25			9.25			10.25				7-25	8-25	9-25	10-25
CK	0.744856	0.735153	0.745545	1.17255	1.20384	1.35637	1.41134	1.34277	1.53183	1.12343	1.13188	1.0565	CK	0.741851	1.24425	1.42865	1.10394
WN	0.728452	0.739514	0.742145	1.26855	1.17612	1.11038	1.32878	1.37378	1.45438	1.04813	0.992939	1.00245	WN	0.736704	1.18502	1.38565	1.01451
BN	0.726255	0.708453	0.715121	1.09725	0.995911	1.11751	1.21157	1.22685	1.38357	0.972663	0.997827	0.892552	BN	0.71661	1.07022	1.274	0.954347
GN	0.776219	0.792515	0.782825	1.40843	1.42778	1.45404	1.53543	1.67034	1.62981	1.28685	1.27564	1.33195	GN	0.783853	1.43008	1.61186	1.29814
YN	0.805626	0.761219	0.805422	1.52875	1.48894	1.50236	1.6406	1.70947	1.71673	1.42934	1.30151	1.27301	YN	0.790755	1.50668	1.68893	1.33462
RN	0.775122	0.768784	0.785485	1.38212	1.31304	1.23763	1.56667	1.4948	1.54283	1.33276	1.33715	1.1434	RN	0.776464	1.31093	1.53477	1.27111
	Average	STDEV		Average	STDEV		Average	STDEV		Average	STDEV			7-25	8-25	9-25	10-25
CK	0.741851	0.00581154	b	1.24425	0.0983467	bc	1.42865	0.0957067	cd	1.10394	0.0413006	b	CK	0.00581154	0.0983467	0.0957067	0.0413006
WN	0.736704	0.00726664	bc	1.18502	0.0794581	cd	1.38565	0.0636361	de	1.01451	0.0295065	b	WN	0.00726664	0.0794581	0.0636361	0.0295065
BN	0.71661	0.00899391	c	1.07022	0.0651487	d	1.274	0.0952014	e	0.954347	0.0549754	b	BN	0.00899391	0.0651487	0.0952014	0.0549754
GN	0.783853	0.00819661	a	1.43008	0.0228914	a	1.61186	0.0692245	ab	1.29814	0.0298086	a	GN	0.00819661	0.0228914	0.0692245	0.0298086
YN	0.790755	0.0255798	a	1.50668	0.020255	a	1.68893	0.0420167	a	1.33462	0.0832585	a	YN	0.0255798	0.020255	0.0420167	0.0832585
RN	0.776464	0.00843106	a	1.31093	0.0722695	b	1.53477	0.0366057	bc	1.27111	0.110616	a	RN	0.00843106	0.0722695	0.0366057	0.110616

## Sheet: Antioxidant system
O2-·
	7.25			8.25			9.25			10.25				7-25	8-25	9-25	10-25
CK	22.4544	21.7736	23.8746	41.8	42.4728	43.8546	50.1246	51.5458	57.8565	61.3656	61.7936	62.5894	CK	22.7009	42.7091	53.1756	61.9162
WN	26.8656	25.6599	23.176	40.1541	38.168	37.8545	50.5936	50.9176	48.7673	62.992	63.5648	63.6987	WN	25.2338	38.7255	50.0928	63.4185
BN	19.552	20.5412	19.8956	32.072	34.1416	33.6589	45.3584	46.897	46.7896	52.6894	53.2148	51.2458	BN	19.9963	33.2909	46.3483	52.3833
GN	22.0992	23.5468	23.5468	48.8296	46.6472	42.5641	72.7908	71.5343	71.479	78.1808	72.2176	75.4568	GN	23.0643	46.0136	71.9347	75.2851
YN	25.4312	24.3864	23.5648	49.5592	48.5584	50.1246	75.7552	74.0392	76.424	64.496	68.824	65.8946	YN	24.4608	49.4141	75.4061	66.4049
RN	21.7088	20.8536	21.8975	40.9024	38.6344	39.7546	67.3992	59.5383	65.4579	60.4912	60.6096	61.8056	RN	21.4866	39.7638	64.1318	60.9688
	Average	STDEV		Average	STDEV		Average	STDEV		Average	STDEV			7-25	8-25	9-25	10-25
CK	22.7009	1.07194	bc	42.7091	1.04747	c	53.1756	4.11556	c	61.9162	0.62107	c	CK	1.07194	1.04747	4.11556	0.62107
WN	25.2338	1.88134	a	38.7255	1.24705	d	50.0928	1.15933	cd	63.4185	0.375395	c	WN	1.88134	1.24705	1.15933	0.375395
BN	19.9963	0.50224	d	33.2909	1.08279	e	46.3483	0.858978	d	52.3833	1.01956	d	BN	0.50224	1.08279	0.858978	1.01956
GN	23.0643	0.835766	bc	46.0136	3.18042	b	71.9347	0.741928	a	75.2851	2.98531	a	GN	0.835766	3.18042	0.741928	2.98531
YN	24.4608	0.935427	ab	49.4141	0.793113	a	75.4061	1.23012	a	66.4049	2.20866	b	YN	0.935427	0.793113	1.23012	2.20866
RN	21.4866	0.556266	cd	39.7638	1.13403	d	64.1318	4.09478	b	60.9688	0.727104	c	RN	0.556266	1.13403	4.09478	0.727104
H2O2
	7.25			8.25			9.25			10.25				7-25	8-25	9-25	10-25
CK	0.850232	0.885469	0.932378	1.06447	0.963238	0.99597	1.469	1.36147	1.42691	1.76386	1.63238	1.72324	CK	0.88936	1.00789	1.41912	1.70649
WN	0.868618	0.79783	0.815527	0.950075	0.932378	0.950075	1.16777	1.17669	1.27784	1.60166	1.62565	1.58455	WN	0.827325	0.944176	1.20744	1.60395
BN	0.720862	0.756256	0.783166	0.878442	0.867772	0.779288	0.986198	1.09254	1.0543	1.48846	1.552	1.49085	BN	0.753428	0.841834	1.04435	1.51044
GN	0.945586	0.98716	0.954569	1.28439	1.25867	1.27043	1.6908	1.75085	1.73846	1.95085	1.85616	1.94085	GN	0.962438	1.27116	1.72671	1.91595
YN	1.07447	1.07293	1.27178	1.3085	1.26198	1.36731	1.77929	1.81468	1.85541	2.17916	2.05855	2.00809	YN	1.13973	1.3126	1.81646	2.08193
RN	0.894	0.885559	0.944826	1.14252	1.1298	1.25822	1.57565	1.55775	1.54799	1.85259	1.74955	1.83781	RN	0.908128	1.17685	1.56046	1.81332
	Average	STDEV		Average	STDEV		Average	STDEV		Average	STDEV			7-25	8-25	9-25	10-25
CK	0.88936	0.0412112	bc	1.00789	0.0516607	c	1.41912	0.0541848	d	1.70649	0.0673196	d	CK	0.0412112	0.0516607	0.0541848	0.0673196
WN	0.827325	0.0368388	cd	0.944176	0.0102173	c	1.20744	0.061138	e	1.60395	0.0206436	e	WN	0.0368388	0.0102173	0.061138	0.0206436
BN	0.753428	0.0312477	d	0.841834	0.0544287	d	1.04435	0.0538638	f	1.51044	0.036015	e	BN	0.0312477	0.0544287	0.0538638	0.036015
GN	0.962438	0.0218758	b	1.27116	0.0128757	a	1.72671	0.0317025	b	1.91595	0.0520239	b	GN	0.0218758	0.0128757	0.0317025	0.0520239
YN	1.13973	0.114363	a	1.3126	0.0527866	a	1.81646	0.0380923	a	2.08193	0.0879048	a	YN	0.114363	0.0527866	0.0380923	0.0879048
RN	0.908128	0.0320601	bc	1.17685	0.0707612	b	1.56046	0.0140269	c	1.81332	0.0557159	c	RN	0.0320601	0.0707612	0.0140269	0.0557159
MDA
	7.25			8.25			9.25			10.25				7-25	8-25	9-25	10-25
CK	3.1716	3.1556	3.34852	5.52376	5.43928	5.74319	7.28648	7.03264	7.58565	8.33008	8.59512	8.54185	CK	3.22524	5.56874	7.30159	8.48902
WN	3.288	3.22728	3.57146	4.924	5.39008	5.04816	6.77024	6.89328	6.34855	7.9872	8.25824	7.65522	WN	3.36225	5.12075	6.67069	7.96689
BN	3.34816	3.01624	3.18716	4.07584	4.84072	4.51164	6.614	6.4896	5.91523	7.47776	7.64248	7.38218	BN	3.18385	4.47607	6.33961	7.50081
GN	3.5872	3.48168	3.54518	5.9396	6.78776	6.25165	8.54976	8.25072	8.09235	9.23	9.44712	9.71555	GN	3.53802	6.32634	8.29761	9.46422
YN	4.02316	3.6823	3.57551	6.80536	7.34528	7.01549	8.7056	8.51	8.34627	9.95424	9.84006	10.4556	YN	3.76032	7.05538	8.52062	10.0833
RN	3.54432	3.2228	3.05162	6.01424	6.43088	5.84141	8.35408	7.65176	7.84523	8.73408	8.73104	9.24956	RN	3.27291	6.09551	7.95036	8.90489
	Average	STDEV		Average	STDEV		Average	STDEV		Average	STDEV			7-25	8-25	9-25	10-25
CK	3.22524	0.107061	bc	5.56874	0.156867	cd	7.30159	0.276814	c	8.48902	0.140196	c	CK	0.107061	0.156867	0.276814	0.140196
WN	3.36225	0.18371	bc	5.12075	0.24137	d	6.67069	0.285683	d	7.96689	0.302024	d	WN	0.18371	0.24137	0.285683	0.302024
BN	3.18385	0.165985	c	4.47607	0.383679	e	6.33961	0.37275	d	7.50081	0.13167	e	BN	0.165985	0.383679	0.37275	0.13167
GN	3.53802	0.0531231	ab	6.32634	0.428984	b	8.29761	0.232282	ab	9.46422	0.243225	b	GN	0.0531231	0.428984	0.232282	0.243225
YN	3.76032	0.233802	a	7.05538	0.272161	a	8.52062	0.179901	a	10.0833	0.327465	a	YN	0.233802	0.272161	0.179901	0.327465
RN	3.27291	0.250145	bc	6.09551	0.303022	bc	7.95036	0.36277	b	8.90489	0.298495	c	RN	0.250145	0.303022	0.36277	0.298495
SOD
	7.25			8.25			9.25			10.25				7-25	8-25	9-25	10-25
CK	76.4329	76.2119	74.038	99.6511	92.1566	100.756	89.6903	88.6586	95.0846	78.791	77.3541	75.5486	CK	75.5609	97.5214	91.1445	77.2312
WN	72.0334	72.0334	76.2337	84.7081	87.1031	90.9349	91.5912	95.407	99.6649	80.1681	78.0898	82.342	WN	73.4335	87.582	95.5544	80.2
BN	79.3345	84.4191	82.3558	88.7392	93.0282	89.8446	100.905	106.889	102.121	88.2522	85.7835	81.2516	BN	82.0365	90.5373	103.305	85.0958
GN	66.7496	70.4709	68.7392	83.057	80.8831	80.7876	82.9609	83.3178	77.3448	68.9891	61.6051	63.0789	GN	68.6532	81.5759	81.2078	64.5577
YN	79.3345	64.4191	72.3558	72.4007	71.4059	75.3005	75.3115	77.2274	70.4111	63.5809	66.9706	70.3235	YN	72.0365	73.0357	74.3166	66.9584
RN	71.0674	73.3886	78.5619	82.0771	88.6137	90.3972	85.0944	87.8843	88.1267	67.3448	69.1871	72.9557	RN	74.3393	87.0294	87.0351	69.8292
	Average	STDEV		Average	STDEV		Average	STDEV		Average	STDEV			7-25	8-25	9-25	10-25
CK	75.5609	1.32352	ab	97.5214	4.67881	a	91.1445	3.45102	bc	77.2312	1.62467	b	CK	1.32352	4.67881	3.45102	1.62467
WN	73.4335	2.42507	b	87.582	3.14093	b	95.5544	4.03886	b	80.2	2.12626	ab	WN	2.42507	3.14093	4.03886	2.12626
BN	82.0365	2.55731	a	90.5373	2.22684	b	103.305	3.16278	a	85.0958	3.5506	a	BN	2.55731	2.22684	3.16278	3.5506
GN	68.6532	1.86217	b	81.5759	1.28356	c	81.2078	3.3502	d	64.5577	3.90781	c	GN	1.86217	1.28356	3.3502	3.90781
YN	72.0365	7.46281	b	73.0357	2.02348	d	74.3166	3.51538	e	66.9584	3.37135	c	YN	7.46281	2.02348	3.51538	3.37135
RN	74.3393	3.83664	b	87.0294	4.38048	bc	87.0351	1.68506	cd	69.8292	2.85999	c	RN	3.83664	4.38048	1.68506	2.85999
POD
	7.25			8.25			9.25			10.25				7-25	8-25	9-25	10-25
CK	64.16	69.16	61.12	71.6	68.16	72.2	76.4	88.56	87.52	79.96	77.8	88.6	CK	64.8133	70.6533	84.16	82.12
WN	62.76	69.36	70	73.52	80.92	70.68	92.16	89.4	89.92	80.12	86.16	80.72	WN	67.3733	75.04	90.4933	82.3333
BN	68.04	74.56	73.08	80.96	72.88	77.2	94.52	94.04	94.32	85.32	79.76	87.64	BN	71.8933	77.0133	94.2933	84.24
GN	52	61.72	61.4	64.56	62.28	58.6	76.08	72.92	73.44	60.72	67.4	54.44	GN	58.3733	61.8133	74.1467	60.8533
YN	60.4625	50.5456	53.5625	53.44	57.04	65.4	65.76	68.32	66.28	56.8	58.84	59.96	YN	54.8569	58.6267	66.7867	58.5333
RN	58.4564	56.825	53.6	69.44	65.8	69.24	74.96	83.16	79.64	71.84	71.88	70.92	RN	56.2938	68.16	79.2533	71.5467
	Average	STDEV		Average	STDEV		Average	STDEV		Average	STDEV			7-25	8-25	9-25	10-25
CK	64.8133	4.05962	ab	70.6533	2.18003	ab	84.16	6.74045	b	82.12	5.71482	a	CK	4.05962	2.18003	6.74045	5.71482
WN	67.3733	4.00806	a	75.04	5.28651	ab	90.4933	1.46661	a	82.3333	3.32754	a	WN	4.00806	5.28651	1.46661	3.32754
BN	71.8933	3.41815	a	77.0133	4.04323	a	94.2933	0.241109	a	84.24	4.04949	a	BN	3.41815	4.04323	0.241109	4.04949
GN	58.3733	5.52179	bc	61.8133	3.00728	cd	74.1467	1.69438	c	60.8533	6.48103	c	GN	5.52179	3.00728	1.69438	6.48103
YN	54.8569	5.08357	c	58.6267	6.13584	d	66.7867	1.35312	d	58.5333	1.60217	c	YN	5.08357	6.13584	1.35312	1.60217
RN	56.2938	2.47139	c	68.16	2.04626	bc	79.2533	4.11365	bc	71.5467	0.543078	b	RN	2.47139	2.04626	4.11365	0.543078
CAT
	7.25			8.25			9.25			10.25				7-25	8-25	9-25	10-25
CK	3.25067	3.448	4.368	5.23467	5.064	5.22933	8.09467	8.60267	9.224	6.92267	6.80533	6.92267	CK	3.68889	5.176	8.64044	6.88356
WN	3.976	4.69333	3.90667	6.52	6.24267	6.22133	9.88533	8.90133	9.54933	5.18933	4.87467	5.072	WN	4.192	6.328	9.44533	5.04533
BN	5.35733	5.42133	4.61333	7.43467	6.65333	6.76533	9.17067	10.2613	10.224	5.936	5.64267	5.648	BN	5.13067	6.95111	9.88533	5.74222
GN	4.408	4.73333	5.26933	5.80533	5.832	5.816	7.20267	7.05333	7.22933	6.08533	6.31467	6.01067	GN	4.80356	5.81778	7.16178	6.13689
YN	3.47895	3.55149	2.94251	5.26133	5.30933	5.24533	6.648	6.61067	6.62133	6.34133	6.432	6.48533	YN	3.32432	5.272	6.62667	6.41956
RN	4.224	4.36267	4.23467	6.104	6.17867	6.17333	7.96	8.26933	7.97067	4.8	4.88533	4.94933	RN	4.27378	6.152	8.06667	4.87822
	Average	STDEV		Average	STDEV		Average	STDEV		Average	STDEV			7-25	8-25	9-25	10-25
CK	3.68889	0.596346	cd	5.176	0.0970315	d	8.64044	0.565614	b	6.88356	0.0677424	a	CK	0.596346	0.0970315	0.565614	0.0677424
WN	4.192	0.435549	bc	6.328	0.166619	b	9.44533	0.500176	a	5.04533	0.159019	e	WN	0.435549	0.166619	0.500176	0.159019
BN	5.13067	0.449165	a	6.95111	0.422499	a	9.88533	0.619201	a	5.74222	0.167838	d	BN	0.449165	0.168176	0.619201	0.167838
GN	4.80356	0.434939	ab	5.81778	0.0134219	c	7.16178	0.0948574	c	6.13689	0.158422	c	GN	0.434939	0.0134219	0.0948574	0.158422
YN	3.32432	0.332638	d	5.272	0.0333067	d	6.62667	0.0192296	c	6.41956	0.0728021	b	YN	0.332638	0.0333067	0.0192296	0.0728021
RN	4.27378	0.0771646	bc	6.152	0.0416547	bc	8.06667	0.175595	b	4.87822	0.0749202	e	RN	0.0771646	0.0416547	0.175595	0.0749202

## Sheet: Element content
N
	Root			Pseudo-stem			Leaf				Roots	Pseudo-stems	Leaves
CK	14.7166	15.7381	15.8314	16.4203	18.656	17.831	18.5616	17.3236	17.8963	CK	15.4287	17.6358	17.9272
WN	16.7773	17.0171	16.0474	17.6322	18.1975	18.9963	20.0856	19.5405	18.8973	WN	16.6139	18.2753	19.5078
BN	18.5214	16.9877	17.9536	18.2639	18.7977	20.4039	21.2296	22.9035	20.631	BN	17.8209	19.1552	21.5881
GN	12.36	13.0391	13.0776	15.7598	14.3689	14.9552	16.1555	15.7512	16.2469	GN	12.8255	15.028	16.0512
YN	11.0907	12.6852	12.0469	13.9021	13.1407	12.4674	14.7087	13.9975	15.8254	YN	11.9409	13.1701	14.8438
RN	13.4777	14.0732	14.1286	17.5768	16.5651	15.5535	17.7804	17.0598	16.0292	RN	13.8932	16.5651	16.9564
	Average	STDEV		Average	STDEV		Average	STDEV			Root	Pseudo-stem	Leaf
CK	15.4287	0.618426	c	17.6358	1.13056	ab	17.9272	0.61961	c	CK	0.618426	1.13056	0.61961
WN	16.6139	0.505065	b	18.2753	0.685339	a	19.5078	0.594786	b	WN	0.505065	0.685339	0.594786
BN	17.8209	0.775431	a	19.1552	1.11389	a	21.5881	1.17788	a	BN	0.775431	1.11389	1.17788
GN	12.8255	0.403666	de	15.028	0.698302	c	16.0512	0.263774	de	GN	0.403666	0.698302	0.263774
YN	11.9409	0.802518	e	13.1701	0.717786	d	14.8438	0.921407	e	YN	0.802518	0.717786	0.921407
RN	13.8932	0.360853	d	16.5651	1.01167	bc	16.9564	0.880174	cd	RN	0.360853	1.01167	0.880174
P
	Root			Pseudo-stem			Leaf				Root	Pseudo-stem	Leaf
CK	17.99	16.565	18.07	16.4725	17.0475	17.1125	20.6025	18.5425	19.0475	CK	17.5417	16.8775	19.3975
WN	18.0625	19.5775	18.4925	17.2625	19.2575	18.5225	23.035	21.555	21.455	WN	18.7108	18.3475	22.015
BN	19.9875	19.945	20.3125	19.865	19.59	18.51	24.045	25.1625	23.38	BN	20.0817	19.3217	24.1958
GN	14.645	16.175	15.46	15.51	14.605	13.88	15.3575	16.365	17.235	GN	15.4267	14.665	16.3192
YN	13.8725	12.885	14.0625	13.5925	13.88	13.4225	15.295	14.3525	13.56	YN	13.6067	13.6317	14.4025
RN	15.97	16.415	17.67	15.33	14.3275	15.9485	16.6425	17.615	18.39	RN	16.685	15.202	17.5492
	Average	STDEV		Average	STDEV		Average	STDEV			Root	Pseudo-stem	Leaf
CK	17.5417	0.846763	bc	16.8775	0.352243	b	19.3975	1.07367	c	CK	0.846763	0.352243	1.07367
WN	18.7108	0.780742	b	18.3475	1.00895	a	22.015	0.88476	b	WN	0.780742	1.00895	0.88476
BN	20.0817	0.201034	a	19.3217	0.716246	a	24.1958	0.900772	a	BN	0.201034	0.716246	0.900772
GN	15.4267	0.765544	d	14.665	0.816655	cd	16.3192	0.939589	d	GN	0.765544	0.816655	0.939589
YN	13.6067	0.632161	e	13.6317	0.231251	d	14.4025	0.86858	e	YN	0.632161	0.231251	0.86858
RN	16.685	0.881575	cd	15.202	0.818045	c	17.5492	0.875608	d	RN	0.881575	0.818045	0.875608
K
	Root			Pseudo-stem			Leaf				Root	Pseudo-stem	Leaf
CK	35.031	38.1399	37.0279	34.6312	33.9974	32.9552	30.3792	32.4532	32.9588	CK	36.7329	33.8613	31.9304
WN	40.8662	39.6142	38.7637	36.6065	36.7011	34.7197	36.0866	33.0877	34.2955	WN	39.7481	36.0091	34.49
BN	43.7317	43.8978	41.7898	39.6837	40.7355	37.4918	38.42	37.9777	35.815	BN	43.1398	39.3037	37.4042
GN	32.5542	31.6036	32.3283	30.1394	29.9859	28.6579	27.886	29.0651	30.2892	GN	32.162	29.5944	29.0801
YN	31.3121	30.2465	31.7051	28.0564	27.9092	27.8192	26.7408	25.9666	26.9674	YN	31.0879	27.9283	26.5583
RN	32.9583	34.0052	34.7585	30.918	32.4484	31.3493	30.9941	31.1883	32.7825	RN	33.9073	31.5719	31.655
	Average	STDEV		Average	STDEV		Average	STDEV			Root	Pseudo-stem	Leaf
CK	36.7329	1.57531	c	33.8613	0.846277	c	31.9304	1.36695	c	CK	1.57531	0.846277	1.36695
WN	39.7481	1.05762	b	36.0091	1.11768	b	34.49	1.50888	b	WN	1.05762	1.11768	1.50888
BN	43.1398	1.17203	a	39.3037	1.65487	a	37.4042	1.394	a	BN	1.17203	1.65487	1.394
GN	32.162	0.496635	de	29.5944	0.814627	e	29.0801	1.20168	d	GN	0.496635	0.814627	1.20168
YN	31.0879	0.754713	e	27.9283	0.119775	e	26.5583	0.524792	e	YN	0.754713	0.119775	0.524792
RN	33.9073	0.904062	d	31.5719	0.789102	d	31.655	0.981283	c	RN	0.904062	0.789102	0.981283
